# Supplementary material for: Surgical and Non-Surgical Procedures Associated with Recurrence of Periodontitis in Periodontal Maintenance Therapy: 5-Year Prospective Study
Source: PLoS One. 2015 Oct 23;10(10):e0140847. doi: 10.1371/journal.pone.0140847 (PMC4619675; doi:10.1371/journal.pone.0140847)
Supplement: S1 Dataset — (ZIP) [file pone.0140847.s001.zip]

Archive with 3 entries (2 files):
- dataset.xls
- __MACOSX/
- __MACOSX/._dataset.xls
