# Supplementary material for: Surgical and Non-Surgical Procedures Associated with Recurrence of Periodontitis in Periodontal Maintenance Therapy: 5-Year Prospective Study
Source: PLoS One. 2015 Oct 23;10(10):e0140847. doi: 10.1371/journal.pone.0140847 (PMC4619675; doi:10.1371/journal.pone.0140847)
Supplement: S1 Dataset — (ZIP) [file pone.0140847.s001.zip › dataset.xls]

## Sheet: 1
					17			16			15			14			13			12			11			21			22			23			24			25			26			27
V	PS				4	2	3				2	2	2	3	2	3	2	1	2													2	1	2	3	2	2	3	1	3				3	3	4	0
	PIC				3	1	2				1	1	2	2	1	2	2	1	2													2	2	1	2	1	2	2	2	2				2	4	5	1.95833
	PLACA				1	1	1				1	1	1	1	0	1	1	0	1													1	0	1	0	0	1	0	0	1				1	1	1	0.708333
	SANGRAMENTO				1	1	1				1	0	0	1	0	1	1	0	1													1	0	1	1	0	1	1	0	1				1	1	1	0.708333
L	PS				5	2	5				3	3	3	3	3	3	3	4	3													3	3	4	2	1	3	3	3	3				3	2	2	3
	PIC				3	1	3				4	3	1	2	2	0	0	2	3													2	1	0	0	1	0	0	0	1				4	2	1	1.5
	PLACA				1	1	1				1	1	1	1	0	1	1	1	1													1	1	1	1	1	1	1	1	1				1	1	1	0.958333
	SANGRAMENTO				1	1	1				1	1	1	1	0	1	1	1	1													1	1	1	1	1	1	1	1	1				1	1	1	0.958333
						EF
	PACIENTE N:	1				SU
						SS
					47			46			45			44			43			42			41			31			32			33			34			35			36			37
V	PS				3	2	3				3	1	2	3	1	2	2	1	3	2	2	3	3	2	3	3	1	2	2	2	2	3	1	1	2	1	3	3	1	4				1	2	3	2.16667
	PIC				2	1	2				3	1	1	3	4	1	1	1	2	0	0	1	0	0	1	2	1	1	0	0	0	2	0	0	1	1	1	1	1	2				0	2	4	1.19444
	PLACA				1	0	1				1	0	1	1	0	0	1	0	1	1	0	1	1	1	1	1	0	0	1	0	1	1	0	0	0	0	1	1	0	1				1	0	1	0.583333
	SANGRAMENTO				1	0	1				1	0	0	1	0	0	1	0	1	1	0	1	1	1	1	1	0	0	0	0	1	1	0	0	0	0	0	0	0	1				1	0	1	0.472222
L	PS				3	3	3				3	1	3	4	1	2	3		2	3	1	2	3	1	1	1	1	1	1	1	3	3		3	2	2	3	3	3	4				4	2	3	2.32353
	PIC				1	1	1				1	1	0	1	1	1	2		1	3	0	1	2	1	1	2	2	2	1	0	2	1		1	1	1	1	0	1	2				3	2	2	1.26471
	PLACA				1	1	1				1	1	1	1	0	1	1		1	1	1	1	1	0	1	1	0	1	1	0	1	1		1	1	1	1	1	1	1				1	1	1	0.882353
	SANGRAMENTO				1	1	1				1	1	1	1	0	1	1		1	1	1	1	1	0	1	1	0	1	1	0	1	1		1	1	1	1	1	1	1				1	1	1	0.882353

## Sheet: 2
					17			16			15			14			13			12			11			21			22			23			24			25			26			27
V	PS				4	3	5	5	2	3				3	2	3	3	2	3	7	2	8	7	2	5	5	1	5	7	2	5	3	2	6	5	3	5	4	2	4	4	2	5	6	3	5	3.92308
	PIC				1	1	0	2	2	1				1	0	0	0	1	0	7	3	9	8	1	6	7	3	7	9	3	1	0	1	3	2	1	2	3	2	4	5	3	6	3	2	2	2.87179
	PLACA				1	1	1	1	1	1				1	0	1	0	0	1	1	1	1	1	1	1	1	1	1	1	1	1	1	0	1	1	1	1	0	1	1	1	1	1	1	1	1	0.871795
	SANGRAMENTO				1	1	1	1	1	1				1	0	1	1	0	1	1	1	1	1	1	1	1	1	1	1	1	1	1	0	1	1	1	1	1	1	1	1	1	1	1	1	1	0.923077
L	PS				3	2	3	6	2	2				3	2	5	5	2	7	7	2	8	7	5	5	5	5	7	7	7	3	3	4	7	2	2	5	2	2	3	3	2	5	5	2	4	4.12821
	PIC				1	0	1	7	2	2				2	1	4	3	2	4	5	7	10	8	7	7	8	7	9	12	10	3	2	5	9	0	1	4	1	1	2	1	1	3	3	1	2	4.05128
	PLACA				1	0	1	1	1	1				0	0	1	1	1	1	1	1	1	1	1	1	1	1	1	1	1	1	1	1	1	1	1	1	1	0	1	1	1	1	1	1	1	0.897436
	SANGRAMENTO				0	0	1	1	1	1				0	1	1	1	1	1	1	1	1	1	1	1	1	1	1	1	1	1	1	1	1	1	1	1	1	0	1	1	1	1	1	1	1	0.897436
							Aa	Pg	Cr	Pi	Tf
	PACIENTE N:	2				S	0	1	1	1	1
						L	0	1	1	1	1
						M	0	1	1	1	1
					47			46			45			44			43			42			41			31			32			33			34			35			36			37
V	PS				2	1	7				2	1	2	2	1	3	3	1	2	2	1	2	2	1	1	1	0	1	1	1	1	2	1	2	1	1	2	2	1	2				3	1	3		1.72222
	PIC				1	1	5				3	2	1	2	2	1	2	1	1	1	1	1	1	1	0	0	0	0	0	0	0	0	0	0	0	0	1	1	1	2				2	1	2	1.02778
	PLACA				1	0	1				0	0	1	0	0	1	1	0	1	1	0	1	1	0	0	0	0	0	0	0	0	0	0	0	0	0	1	0	0	1				1	1	1	0.388889
	SANGRAMENTO				0	0	1				0	0	1	0	0	1	1	0	1	1	0	1	1	0	0	0	0	0	0	0	0	0	0	0	1	0	1	0	0	1				1	1	1	0.388889
L	PS				3	5	7				2	2	3	3	2	3	2	2	2	2	2	2	2	1	1	1	1	2	1	1	2	1	1	2	2	2	3	2	2	3				6	6	5	2.47222
	PIC				4	7	8				1	1	1	4	3	1	2	2	0	3	4	1	2	2	2	1	2	1	0	1	1	0	0	1	0	3	2	3	3	4				6	7	6	2.47222
	PLACA				1	1	1				0	0	1	1	1	1	1	1	0	1	1	1	1	1	1	1	0	1	1	1	1	1	0	1	1	1	1	1	1	1				1	1	1	0.861111
	SANGRAMENTO				1	1	1				0	1	1	1	1	1	1	1	0	1	1	1	1	0	1	1	0	1	1	0	1	1	0	1	1	1	1	1	1	1				1	1	1	0.833333

## Sheet: 3
					17			16			15			14			13			12			11			21			22			23			24			25			26			27
V	PS				5	3	6	7	3	5	7	2	5	5	2	7	6	2	4	3	2	5	5	3	3	3	2	5	5	2	4	4	1	5	5	2	3				5	2	5	4	3	6	4
	PIC				2	2	1	2	1	2	4	1	1	1	0	2	2	0	0	0	0	1	1	2	1	2	0	2	1	0	1	2	1	3	3	2	1				4	2	6	2	2	5	1.66667
	PLACA				1	1	1	1	0	0	1	0	0	1	0	1	1	0	1	1	1	0	1	1	1	1	0	1	0	0	0	0	0	0	0	0	0				1	0	1	1	1	1	0.538462
	SANGRAMENTO				1	1	1	1	0	0	1	0	0	1	1	1	1	0	1	1	1	0	1	1	1	1	0	1	0	0	0	0	0	0	0	0	0				1	0	1	1	1	1	0.564103
L	PS				7	4	4	5	1	7	5	1	5	5	1	6	5	5	3	3	1	4	3	3	2	3	5	4	3	2	3	3	3	2	3	2	3				6	3	6	7	3	5	3.74359
	PIC				4	2	2	3	0	6	4	0	3	2	0	3	4	2	1	1	0	2	1	2	2	4	7	5	1	1	1	1	3	3	3	3	5				8	4	4	5	1	2	2.69231
	PLACA				1	1	1	1	0	1	1	0	1	1	1	1	1	1	1	1	0	1	1	0	1	1	1	1	1	1	1	1	1	1	1	1	1				1	1	1	1	0	1	0.871795
	SANGRAMENTO				0	1	1	1	0	1	1	0	1	1	1	1	1	1	1	1	0	1	1	1	1	1	1	1	1	1	1	1	1	1	1	1	1				1	1	1	1	0	1	0.871795
							Aa	Pg	Cr	Pi	Tf
	PACIENTE N:	3				S	0	1	1	1	1
						L	0	0	1	0	1
						M	0	0	1	0	1
					47			46			45			44			43			42			41			31			32			33			34			35			36			37
V	PS				5	5	5	5	1	5	6	2	2	2	1	2	3	1	3	3	1	3	2	1	2	2	1	2	2	1	3	3	2	5				3	3	7	5	2	6	5	2	6	3.07692
	PIC				4	5	3	4	1	2	4	2	0	1	2	1	1	1	2	2	1	1	1	1	2	0	0	1	0	0	1	2	1	4				2	2	6	4	1	5	3	1	4	2
	PLACA				1	1	1	1	0	1	0	0	1	0	0	0	0	0	1	1	0	1	1	0	1	0	0	1	1	0	1	1	0	1				0	0	1	1	1	1	1	0	1	0.564103
	SANGRAMENTO				1	1	1	1	0	1	1	0	0	0	0	0	0	0	1	1	0	1	1	0	0	0	0	0	0	0	1	1	0	1				0	0	1	1	1	1	1	0	1	0.487179
L	PS				7	5	5	8	3	5	5	3	5	3	1	3	2	1	2	3	1	2	3	1	2	4	2	3	2	1	2	3	2	3				5	5	5	5	3	7	6	4	5	3.51282
	PIC				6	3	2	6	2	3	4	2	2	1	1	1	1	1	1	1	0	0	1	1	1	2	1	1	1	0	1	2	1	1				4	3	3	2	2	6	5	3	4	2.10256
	PLACA				1	1	1	1	1	1	1	1	1	1	0	1	0	0	1	1	1	1	0	0	1	1	1	1	1	0	1	1	0	1				1	1	1	1	1	1	1	1	1	0.820513
	SANGRAMENTO				1	1	1	1	0	1	1	1	1	1	0	1	0	0	1	0	0	0	0	0	1	1	1	1	0	1	1	1	0	1				1	1	1	1	1	1	1	1	1	0.717949

## Sheet: 4
					17			16			15			14			13			12			11			21			22			23			24			25			26			27
V	PS				3	2	3	2	2	3	2	2	3	2	1	4	2	2	3	2	1	2	2	2	2	2	1	3	2	1	2	2	1	3				3	1	3	2	2	3	2	2	3	2.17949
	PIC				4	4	4	3	3	8	7	8	6	5	5	7	5	5	7	7	5	6	4	3	0	0	3	7	4	0	0	0	2	4				6	6	7	5	3	5	6	3	5	4.41026
	PLACA				0	0	0	1	0	1	1	0	1	0	1	1	1	0	1	1	1	0	1	0	0	0	0	1	1	0	0	0	0	1				1	1	1	1	0	1	1	0	1	0.538462
	SANGRAMENTO				0	0	0	1	0	1	0	0	1	1	0	1	1	0	1	1	0	0	0	0	0	0	0	1	1	0	0	0	0	1				1	1	1	0	0	0	1	0	0	0.384615
L	PS				3	3	2	2	3	3	3	2	2	2	1	3	2	2	3	3	1	2	2	1	1	1	2	2	2	1	1	1	2	3				3	2	3	2	1	2	2	2	2	2.05128
	PIC				4	5	3	3	7	7	7	5	6	5	3	7	4	1	5	7	5	3	4	2	2	0	3	3	5	0	0	0	4	5				5	4	6	6	4	4	4	3	3	3.94872
	PLACA				1	1	1	1	1	1	1	1	1	1	1	1	1	0	1	1	1	1	0	0	0	0	1	1	1	0	1	0	1	1				1	1	1	0	0	1	1	1	1	0.769231
	SANGRAMENTO				1	1	1	1	1	1	1	1	1	1	1	1	1	0	1	1	1	1	0	0	0	0	1	1	1	0	0	0	1	1				1	1	1	1	0	1	1	0	1	0.74359
							Aa	Pg	Cr	Pi	Tf
	PACIENTE N:	4				S	0	1	1	0	1
						L	0	0	1	0	1
						M	0	0	1	0	0
					47			46			45			44			43			42			41			31			32			33			34			35			36			37
V	PS				4	1	2	2	1	5				3	2	2	3	2	2	3	1	2	3	2	2	2	1	3	2	1	2	2	2	2	2	1	2	2	2	3	3	2	7	2	2	3	2.30769
	PIC				5	2	2	3	2	8				6	1	3	4	1	1	5	1	1	2	1	1	1	2	4	6	1	2	1	1	1	3	3	3	1	1	1	2	5	12	1	1	1	2.61538
	PLACA				0	0	0	0	0	1				0	1	0	0	0	0	0	0	0	0	0	0	0	0	0	0	0	0	1	0	0	0	0	0	0	0	0	0	0	1	0	0	0	0.102564
	SANGRAMENTO				1	0	0	0	0	1				1	1	0	0	0	1	1	0	0	0	0	0	0	0	0	0	0	0	1	0	0	1	0	0	0	0	1	0	0	0	0	0	0	0.230769
L	PS				3	3	3	3	3	5				4	2	5	2	1	3	3	2	2	2	1	1	1	1	2	3	1	2	2	1	3	3	3	2	1	1	2	4	2	6	3	2	4	2.48718
	PIC				6	5	4	4	5	6				6	4	7	2	1	2	3	1	3	3	2	0	1	1	3	4	3	1	2	1	2	4	6	3	1	2	3	5	3	8	5	2	2	3.23077
	PLACA				1	1	1	1	1	1				1	1	1	0	0	1	1	0	1	1	0	0	1	0	0	1	0	0	0	0	0	0	1	0	0	0	0	0	0	1	0	0	0	0.435897
	SANGRAMENTO				0	1	1	0	0	1				1	1	0	0	0	1	1	0	1	1	0	1	1	1	0	1	1	0	0	1	0	0	1	0	0	0	0	0	1	0	0	0	0	0.435897

## Sheet: 6
					17			16			15			14			13			12			11			21			22			23			24			25			26			27
V	PS				3	2	2	3	2	3	3	1	3	2	1	3	2	0	2	3	0	2	2	1	0	2	0	2	2	0	2	3	0	2	3	1	4	4	1	3	3	2	4	3	2	3	2.04762
	PIC				3	2	1	2	2	2	2	0	2	1	1	2	1	0	1	2	0	1	1	0	0	0	0	0	0	0	2	2	0	2	3	1	3	3	1	3	3	2	4	3	2	3	1.5
	PLACA				1	1	0	0	0	0	0	0	0	0	0	0	0	0	0	0	0	0	0	0	0	0	0	0	0	0	0	0	0	0	0	0	0	0	0	0	1	0	1	1	1	1	0.166667
	SANGRAMENTO				1	0	1	0	0	0	0	0	0	0	0	0	0	0	0	0	0	0	0	0	0	0	0	0	0	0	0	0	0	0	0	0	1	1	0	1	0	0	1	0	1	1	0.190476
L	PS				3	2	3	3	1	3	3	1	3	2	1	3	2	1	2	2	1	2	2	1	3	3	1	2	2	1	2	1	1	2	2	1	2	3	1	2	3	0	3	3	2	3	2
	PIC				2	1	2	2	1	3	3	1	2	2	1	2	2	1	1	1	0	0	1	0	1	2	0	1	2	1	2	0	1	1	1	1	2	2	1	2	2	0	3	2	2	3	1.42857
	PLACA				1	1	1	1	1	1	1	0	1	0	0	1	1	1	1	0	1	1	0	0	1	1	0	0	1	1	1	1	1	1	1	0	1	1	1	1	1	1	1	1	1	1	0.785714
	SANGRAMENTO				0	0	0	0	0	0	0	0	1	1	0	0	1	0	0	0	0	1	1	1	0	0	0	0	0	0	0	0	0	1	0	0	1	0	0	1	0	0	1	0	1	0	0.261905
							Aa	Pg	Cr	Pi	Tf
	PACIENTE N:	6				S	0	0	1	0	1
						L	0	0	1	0	1
						M	0	0	1	0	1
					47			46			45			44			43			42			41			31			32			33			34			35			36			37
V	PS				2	0	1	2	1	3	3	1	1	2	0	3	3	0	3	3	0	2	2	0	1	2	0	2	2	0	3	3	0	3	3	0	2	2	0	3	2	1	2	1	1	2	1.59524
	PIC				1	0	0	1	1	2	2	1	0	1	0	2	2	0	2	1	0	1	0	1	0	1	1	1	1	0	2	2	0	3	2	0	2	2	0	3	2	1	2	1	1	2	1.11905
	PLACA				1	1	1	1	0	1	1	0	1	1	0	1	1	0	0	0	0	0	0	0	0	0	0	0	0	0	0	0	0	0	1	0	0	0	0	1	1	0	0	1	1	1	0.380952
	SANGRAMENTO				1	0	0	1	0	0	0	0	0	0	0	0	0	0	0	1	0	0	0	0	0	0	0	0	0	0	1	0	0	1	1	0	0	0	0	0	0	1	0	0	0	1	0.190476
L	PS				2	1	2	2	2	3	3	1	3	3	1	2	2	1	2	2	1	2	1	0	1	2	0	1	1	0	2	3	1	3	3	2	3	3	1	3	2	2	2	2	2	3	1.85714
	PIC				1	1	2	2	1	3	3	1	2	2	0	1	1	1	2	1	1	1	0	0	0	1	0	0	0	0	1	2	1	2	2	2	2	2	1	2	1	2	2	1	2	2	1.28571
	PLACA				0	0	0	1	1	1	1	1	1	1	1	1	0	0	0	1	0	1	0	0	1	1	1	1	1	0	0	1	0	1	1	1	1	1	1	1	1	1	1	1	1	1	0.714286
	SANGRAMENTO				1	0	0	0	0	0	1	0	0	0	0	0	0	0	0	0	0	0	0	0	0	0	0	0	0	0	0	0	0	1	1	0	1	1	0	0	0	0	0	0	1	0	0.166667

## Sheet: 7
					17			16			15			14			13			12			11			21			22			23			24			25			26			27
V	PS				2	2	4	3	3	4	3	2	4	3	2	3	4	2	3	3	2	4	7	2	6	6	3	2	3	3	2	3	3	4	3	2	2	2	1	2	3	2	2	3	3	4	3
	PIC				1	1	1	1	1	1	0	0	1	0	0	1	1	1	1	0	1	2	6	1	5	5	0	0	0	0	1	1	1	2	1	1	1	1	0	1	0	1	1	1	1	2	1.11905
	PLACA				0	0	0	0	0	0	0	0	0	0	0	0	1	0	0	0	0	1	1	0	1	1	0	0	0	0	0	1	0	1	1	0	0	0	0	0	0	0	0	1	1	1	0.261905
	SANGRAMENTO				0	0	0	0	0	0	0	0	0	0	0	0	1	0	0	0	0	1	1	0	1	1	0	0	0	0	0	0	0	1	1	0	0	0	0	0	0	0	0	0	1	1	0.214286
L	PS				3	3	2	2	1	3	3	2	2	2	1	2	3	2	4	3	2	5	5	4	5	7	1	2	2	2	2	3	2	3	2	2	3	2	2	2	2	2	3	2	2	2	2.59524
	PIC				1	0	1	0	0	1	1	1	1	1	0	1	1	1	1	1	1	5	4	2	4	6	1	1	0	0	1	1	3	2	0	1	1	1	1	0	1	1	1	0	1	1	1.2381
	PLACA				0	0	0	0	0	1	1	0	0	1	1	1	1	1	1	1	1	1	1	1	1	1	1	1	1	1	1	0	0	1	1	0	0	1	0	1	1	0	0	0	1	0	0.619048
	SANGRAMENTO				0	0	0	0	0	1	1	0	0	1	0	1	1	1	1	1	1	1	1	1	1	1	1	1	1	1	1	0	1	1	1	0	0	1	0	1	1	0	0	1	1	1	0.666667
							Aa	Pg	Cr	Pi	Tf
	PACIENTE N:	7				S	0	0	1	1	1
						L	0	0	1	0	0
						M	0	0	1	1	0
					47			46			45			44			43			42			41			31			32			33			34			35			36			37
V	PS				3	2	3	2	2	3	2	1	2	2	1	3	2	1	4	4	3	2	2	2	3	1	2	2	2	1	2	3	1	2	3	1	2	2	2	2	3	2	6	3	2	2	2.2619
	PIC				1	1	1	2	2	2	2	0	0	1	1	0	1	0	2	2	2	2	1	1	2	1	0	0	1	0	1	1	0	1	1	3	1	1	3	1	2	2	5	2	1	1	1.28571
	PLACA				0	0	0	1	0	1	1	0	0	0	0	1	1	1	1	1	0	1	1	1	1	1	0	0	0	0	0	1	0	1	1	0	0	0	0	0	1	0	1	1	1	1	0.5
	SANGRAMENTO				0	0	0	1	1	1	1	0	0	0	0	0	1	1	1	1	0	1	1	1	1	0	0	0	0	0	0	0	0	1	1	0	0	0	0	0	1	0	1	1	1	1	0.452381
L	PS				3	2	2	3	3	2	5	3	3	3	2	2	3	2	1	2	1	2	2	1	2	2	1	2	2	1	1	1	1	2	2	1	2	3	1	2	3	2	3	4	2	2	2.11905
	PIC				2	2	2	2	2	2	4	2	2	2	1	2	2	1	1	1	2	1	1	0	1	2	2	1	2	2	1	0	0	1	1	0	1	0	1	1	2	2	4	2	1	1	1.47619
	PLACA				1	1	1	1	1	1	1	1	1	1	1	1	1	1	1	1	0	1	1	1	1	1	0	0	1	1	1	0	0	0	0	0	0	1	0	1	0	0	1	1	0	0	0.666667
	SANGRAMENTO				0	1	1	1	1	1	1	1	1	1	1	1	1	1	0	1	1	1	0	1	0	1	1	0	1	1	1	0	0	0	0	0	0	1	0	0	0	0	1	1	0	0	0.595238

## Sheet: 8
					17			16			15			14			13			12			11			21			22			23			24			25			26			27
V	PS				3	1	3	3	1	2	2	1	2	3	2	2	2	1	2	2	2	2	2	2	2	2	2	2	1	1	2	1	1	2	2	1	4	2	1	2	2	1	3	3	1	3	1.92857
	PIC				3	4	3	3	5	2	2	3	2	3	3	2	2	1	2	1	1	1	0	3	2	2	3	2	1	2	1	0	2	2	2	4	4	1	2	2	2	6	3	2	5	3	2.35714
	PLACA				0	0	0	0	0	0	1	0	0	1	0	0	1	0	1	1	0	0	0	1	1	1	1	1	1	0	1	1	0	0	1	0	1	1	0	1	1	0	1	1	0	0	0.47619
	SANGRAMENTO				1	0	1	0	0	0	0	0	0	1	0	0	0	0	0	0	0	0	1	0	0	0	0	0	0	0	1	0	0	0	1	0	1	1	0	0	1	0	0	0	0	0	0.214286
L	PS				6	2	2	5	2	3	3	2	3	4	1	3	2	1	2	2	1	2	2	1	2	2	1	2	2	2	2	2	2	3	2	2	4	3	2	4	2	1	4	3	2	3	2.40476
	PIC				6	2	2	5	2	3	3	1	3	4	0	3	2	0	2	2	0	1	1	0	1	1	1	2	1	2	1	1	1	2	1	2	4	3	3	4	2	2	4	3	2	3	2.09524
	PLACA				1	1	1	1	1	1	1	0	1	1	1	1	1	0	1	0	0	0	0	0	1	1	0	1	1	1	1	1	0	1	1	0	0	1	1	1	1	0	1	1	0	0	0.666667
	SANGRAMENTO				1	1	0	0	0	1	1	1	0	1	0	0	0	1	1	1	0	0	1	1	1	0	0	1	0	0	0	0	0	0	0	0	0	0	0	1	1	1	1	1	1	1	0.47619
							Aa	Pg	Cr	Pi	Tf
	PACIENTE N:	8				S	0	1	1	1	1
						L	0	0	1	0	1
						M	0	0	1	1	1
					47			46			45			44			43			42			41			31			32			33			34			35			36			37
V	PS				3	1	2	3	0	3	2	1	1	2	1	2	2	1	1	2	1	2	2	1	2	2	2	1	1	1	2	2	1	3	3	2	1	2	1	2	3	1	2	2	1	2	1.71429
	PIC				2	4	1	3	4	3	2	3	0	1	4	2	1	1	1	2	2	2	2	3	2	3	3	0	3	3	2	3	4	2	1	4	0	2	3	2	3	5	2	3	5	2	2.38095
	PLACA				1	0	1	1	0	1	1	0	1	1	0	1	1	1	1	1	1	1	1	1	1	1	1	1	1	1	1	1	1	1	1	1	1	1	0	1	1	1	1	1	0	1	0.857143
	SANGRAMENTO				0	0	0	0	0	0	0	0	0	1	0	0	0	0	0	0	0	0	0	0	1	0	0	0	0	1	0	0	0	0	1	0	1	1	0	1	0	0	0	0	0	0	0.166667
L	PS				5	4	5	5	3	3	3	2	3	3	1	3	3	1	2	1	1	1	1	1	1	2	1	2	2	1	3	1	1	3	3	1	3	2	1	4	4	3	3	4	3	4	2.45238
	PIC				5	2	4	6	2	3	3	3	3	3	2	3	3	2	2	0	1	0	1	2	1	1	2	2	2	2	3	0	2	3	3	1	3	2	1	4	4	3	3	4	3	4	2.45238
	PLACA				1	1	1	1	1	1	1	1	1	1	1	1	1	1	1	1	1	1	1	1	1	1	1	1	1	1	1	1	0	1	1	1	1	1	0	1	1	1	1	1	1	1	0.952381
	SANGRAMENTO				1	0	1	1	0	0	1	1	1	1	0	1	1	0	0	0	0	0	0	0	0	0	1	0	0	0	1	0	0	0	0	0	1	1	0	1	1	0	1	1	1	1	0.452381

## Sheet: 9
					17			16			15			14			13			12			11			21			22			23			24			25			26			27
V	PS							3	5	4				4	1	5	8	1	6	5	1	7	7	6	7	7	3	7	7	2	5	3	1	7	3	1	6	5	5	4							4.53333
	PIC							5	6	5				6	0	6	9	0	7	6	0	8	8	7	8	8	4	8	9	0	7	4	0	8	4	2	7	6	7	7							5.4
	PLACA							1	1	1				1	1	1	1	1	1	1	1	1	1	1	1	1	1	1	1	1	1	1	1	1	1	1	1	1	1	1							1
	SANGRAMENTO							1	1	1				1	1	1	1	1	1	1	1	1	1	1	1	1	1	1	1	1	1	1	1	1	1	1	1	1	1	1							1
L	PS							4	2	4				5	1	4	5	4	5	5	4	5	7	6	7	8	4	7	5	4	5	5	4	6	4	4	6	4	7	5							4.86667
	PIC							3	7	3				7	4	5	6	5	6	6	5	6	9	8	8	9	7	9	7	5	6	6	5	7	5	7	7	5	11	11							6.5
	PLACA							1	1	1				1	1	1	1	1	1	1	1	1	1	1	1	1	1	1	1	1	1	1	1	1	1	1	1	1	1	1							1
	SANGRAMENTO							1	1	1				1	1	1	1	1	1	1	1	1	1	1	1	1	1	1	1	1	1	1	1	1	1	1	1	1	1	1							1
							Aa	Pg	Cr	Pi	Tf
	PACIENTE N:	9				S	0	1	1	1	1
						L	0	1	1	1	0
						M	0	0	1	1	1
V	PS
	PIC
	PLACA
	SANGRAMENTO
		48			47			46			45			44			43			42			41			31			32			33			34			35									36
L	PS
	PIC
	PLACA
	SANGRAMENTO
[truncated: 4 more columns]

## Sheet: 10
					17			16			15			14			13			12			11			21			22			23			24			25			26			27
V	PS				3	3	8	3	2	2	3	2	3	3	2	4	3	3	3	3	2	6	7	3	2	2	3	8	7	2	4	3	2	5	5	2	3	3	2	2	2	2	5	4	5	3	3.42857
	PIC				5	5	11	6	5	4	3	2	3	2	3	3	2	2	2	3	4	8	6	4	1	1	3	9	8	3	3	2	4	6	3	4	4	3	5	4	4	6	5	5	6	5	4.21429
	PLACA				0	0	0	0	0	0	0	0	0	1	1	1	0	0	0	0	0	0	1	1	1	0	0	0	0	0	0	0	0	0	1	1	1	0	0	0	0	0	0	0	0	0	0.214286
	SANGRAMENTO				0	0	1	0	0	0	0	1	0	0	0	1	0	1	1	1	1	1	1	1	1	0	0	1	1	0	1	0	0	1	1	1	1	1	1	1	1	0	1	0	0	0	0.547619
L	PS				3	2	11	5	2	3	3	2	4	4	2	5	3	2	2	3	3	5	4	3	3	3	3	7	5	2	2	3	3	3	5	2	3	3	2	3	3	2	3	3	2	3	3.30952
	PIC				4	4	12	7	5	4	3	2	3	3	3	4	2	4	2	3	4	8	7	5	2	3	4	9	7	3	1	3	3	3	5	2	3	3	4	4	4	6	3	3	3	2	4.02381
	PLACA				1	0	0	0	0	0	0	0	0	1	0	1	1	0	0	1	0	0	0	0	0	0	0	0	1	1	1	0	0	0	0	0	0	0	0	0	0	0	0	0	0	0	0.190476
	SANGRAMENTO				0	1	1	0	1	0	1	0	0	1	0	1	0	1	0	0	0	1	1	0	1	1	1	1	1	1	0	0	0	1	1	0	0	0	1	1	0	1	0	1	0	1	0.52381
							Aa	Pg	Cr	Pi	Tf
	PACIENTE N:	10				S	0	1	1	1	0
						L	0	0	1	0	0
						M	0	0	1	0	1
					47			46			45			44			43			42			41			31			32			33			34			35			36			37
V	PS										2	3	3	3	2	3	2	2	3	3	2	3	3	2	3	3	2	2	3	2	2	3	3	3	3	2	3	3	3	3	3	3	2	3	4	3	2.69444
	PIC										4	6	4	3	3	1	0	1	2	3	2	5	2	3	4	3	3	3	3	3	1	2	3	2	2	5	4	4	8	4	5	6	3	3	3	3	3.22222
	PLACA										0	0	0	0	0	0	0	0	0	1	0	1	1	1	1	1	1	1	0	0	0	0	0	0	0	0	0	0	0	1	1	0	0	0	1	0	0.305556
	SANGRAMENTO										0	0	0	0	0	1	0	0	0	1	0	0	0	0	0	0	0	0	0	0	0	0	0	0	0	0	0	1	0	0	0	0	1	1	1	0	0.166667
L	PS										3	3	3	3	3	3	3	2	2	3	2	3	3	2	3	3	2	3	2	2	3	2	2	2	3	2	3	3	2	2	3	3	3	3	3	2	2.61111
	PIC										4	4	3	3	5	2	2	3	2	3	3	3	3	3	3	3	3	3	3	3	4	3	3	3	4	4	4	4	3	3	3	3	3	4	4	2	3.19444
	PLACA										0	0	0	0	0	0	1	1	1	1	1	1	1	1	1	1	1	1	1	1	1	1	1	1	1	1	1	1	1	1	1	1	1	0	0	0	0.75
	SANGRAMENTO										1	1	1	1	1	0	0	0	0	0	0	1	0	0	0	0	0	0	0	0	1	0	0	0	0	1	1	1	1	0	0	1	0	0	0	0	0.33

## Sheet: 11
					17			16			15			14			13			12			11			21			22			23			24			25			26			27
V	PS				3	2	6	7	2	3	2	2	2	4	2	5	2	2	2	3	1	5	4	2	2	3	1	3	1	1	2	2	2	4	5	1	2	2	2	4	3	2	6	2	3	3	2.78571
	PIC				1	1	5	6	3	2	3	3	2	5	3	3	3	3	4	5	2	6	5	2	3	4	3	4	2	2	1	3	3	5	6	2	3	3	3	5	4	3	8	3	3	4	3.42857
	PLACA				1	1	1	1	0	1	1	1	0	1	1	1	1	1	1	1	0	1	1	1	1	1	0	0	0	0	1	1	1	1	1	0	1	1	1	1	1	1	1	1	1	1	0.809524
	SANGRAMENTO				1	1	1	1	0	1	1	1	1	1	1	1	1	1	1	1	0	1	1	0	1	1	0	0	0	0	0	1	1	1	1	0	1	1	1	1	1	1	1	1	1	1	0.785714
L	PS				7	3	5	5	2	2	3	5	2	2	2	2	2	1	1	3	5	3	6	5	2	1	2	2	1	1	1	2	2	2	2	2	2	2	3	2	3	4	7	5	5	4	2.92857
	PIC				6	4	6	6	3	3	4	4	3	3	3	3	3	2	3	5	7	5	8	7	2	2	3	3	2	1	1	1	1	3	3	3	3	3	4	3	4	5	8	6	5	6	3.80952
	PLACA				1	1	1	1	1	1	1	1	1	1	1	1	1	1	1	1	1	1	1	1	1	1	1	1	1	1	1	0	0	1	1	1	1	1	1	1	1	1	1	1	1	1	0.952381
	SANGRAMENTO				1	1	1	1	1	1	1	1	1	1	1	1	1	1	1	1	1	1	1	1	1	1	1	1	1	1	1	1	0	1	1	1	1	1	1	1	1	1	1	1	1	1	0.97619
							Aa	Pg	Cr	Pi	Tf
	PACIENTE N:	11				S	0	1	1	0	0
						L	0	0	1	1	0
						M	0	0	0	0	1
					47			46			45			44			43			42			41			31			32			33			34			35			36			37
V	PS				2	2	2	6	2	2	1	1	1	1	1	1	1	1	1	1	1	1	1	1	1	1	1	1	1	1	2	1	1	1	1	1	2	1	1	2	2	2	5	1	2	2	1.5
	PIC				3	3	4	7	3	3	3	2	1	2	1	2	2	0	1	1	1	1	2	1	1	0	0	1	1	1	3	2	1	2	2	2	3	2	2	3	3	3	6	2	3	4	2.14286
	PLACA				0	1	1	1	1	1	0	0	0	1	0	0	1	0	1	1	1	1	1	1	1	0	0	1	0	0	1	0	0	0	0	0	1	1	1	1	1	1	1	1	1	1	0.619048
	SANGRAMENTO				0	1	1	1	1	1	0	0	0	0	0	0	0	0	1	1	1	1	1	1	1	0	0	0	0	0	0	0	0	0	0	0	1	1	1	1	1	1	1	1	1	1	0.52381
L	PS				2	2	2	2	1	1	1	2	2	2	2	2	1	1	1	1	1	1	1	1	1	1	1	1	2	2	2	1	1	1	1	1	1	2	2	5	3	2	2	3	2	2	1.61905
	PIC				4	4	3	3	2	3	4	4	4	3	3	3	2	2	2	1	1	2	1	1	1	2	2	2	3	3	4	2	2	2	2	2	2	3	3	7	5	4	4	4	3	3	2.78571
	PLACA				1	1	1	1	1	1	1	1	1	1	1	1	1	1	1	1	1	1	1	1	1	1	1	1	1	1	1	1	1	1	1	1	1	1	1	1	1	1	1	1	1	1	1
	SANGRAMENTO				1	1	1	1	1	1	1	1	1	1	1	1	1	1	1	1	1	1	1	1	1	1	1	1	1	1	1	1	1	1	1	1	1	1	1	1	1	1	1	1	1	1	1

[truncated: 52 more sheets: 12, 13, 14, 18, 19, 20, 21, 22, 35, 36, 37, 38, 40, 44, 45, 46, 48, 51, 52, 60 …]
